# Supplementary material for: An optimized initialization for LDPC decoding over GF(q) in impulsive noise environments
Source: PLoS One. 2021 May 6;16(5):e0250930. doi: 10.1371/journal.pone.0250930 (PMC8101722; doi:10.1371/journal.pone.0250930)
Supplement: S1 Data — (ZIP) [file pone.0250930.s001.zip]

Archive with 8 entries (7 files):
- data/figure_2_.mat
- data/figure_3_.mat
- data/figure_4_.mat
- data/figure_5_.mat
- data/figure_6_.mat
- data/figure_7_.mat
- data/figure_8_.mat
- data/
